# Supplementary material for: Knowledge, attitude, and practice of the National Guidelines for Diagnosis and Treatment of Malaria among medical doctors in Ebonyi state, Nigeria: A cross-sectional survey
Source: PLoS One. 2021 Sep 20;16(9):e0257600. doi: 10.1371/journal.pone.0257600 (PMC8451992; doi:10.1371/journal.pone.0257600)
Supplement: S1 Dataset — (XLS) [file pone.0257600.s002.xls]

## Sheet: Description of Dataset
This dataset is provided by Ugwu Innocent Omale
The dataset is for a study of knowledge, attitude, and practice of the National Guidelines for Diagnosis and Treatment of Malaria among medical doctors in Ebonyi state, Nigeria
The report of the study is undergoing peer-review for publication in PLOS ONE
Please contact Ugwu Innocent Omale at omaleiu@gmail.com if you intend to analyse the data for publication

## Sheet: Description of Variables
Variable name	Variable description
ageg	Age group: 1 is <=30yrs, 2 is 31–40yrs, 3 is 41–50yrs, 4 is >50yrs
sex	Sex: 1 is male, 2 is female
profrank	Professional rank: 1 is house officer, 2 is registrar, 3 is senior registrar, 4 is medical officer, 5 is consultant
yrsofexp	Years ofexperience (duration of practice): 1 is <=5yrs, 2 is 6–10yrs, 3 is 11–15yrs, 4 is 16–20yrs, 5 is >20yrs
healthfacility	Current primary place of practice (health facility): 1 is private hospital, 2 is missionary hospital, 3 is general hospital, 4 is federal university teaching hospital, 6 is other facility (federal polytechnique medical centre)
facilityother	Name of other health facility
aefuthadept	Department in federal university teaching hospital: 1 is community medicine, 2 is family medicine, 3 is internal medicine, 4 is obsterics & gynaecology, 5 is paediatrics, 909 is not applicable
hflevel	Level of current primary place of practice: 1 is secondary health facility, 2 is tertiary health facility
awareofguideline	Are you aware there is a national guideline for diagnosis and treatment of malaria? 1 is yes, 2 is no
awarescore	Aware of guideline score
seenguideline	Have you seen the current (2015) guideline? 1 is yes, 2 is no, 909 is not applicable
readguideline	Have you read the current (2015) guideline? 1 is yes, 2 is no, 909 is not applicable
haveguideline	Have the 2015 guideline: 0 is no, 1 is yes, 909 is not applicable
colleagues	Colleagues as sources of information about the 2015 guideline: 0 is no, 1 is yes, 909 is not applicable
seminars	Seminars as sources of information about the 2015 guideline: 0 is no, 1 is yes, 909 is not applicable
training	Training as sources of information about the 2015 guideline: 0 is no, 1 is yes, 909 is not applicable
othersource	Other source of information about the 2015 guideline: 0 is no, 1 is yes, 909 is not applicable
othersourcename	Name of other source of information about the 2015 guideline
confirmdiagnosis	All patients suspected of having uncomplicated malaria should receive treatment based on confirmation of diagnosis with? 1 is microscopy, 2 is malaria rapid diagnostic test (MRDT), 3 is microscopy or MRDT, 4 is clinical suspicion, 8 is dont know
confirmdiagnosisscore	Confirmation of uncomplicated malaria score
resultavailable	The result of parasitological diagnosis (with microscopy or MRDT) of uncomplicated malaria should be available within how many hours of patients’ presentation? 1 is half hour, 2 is 2 hrs, 3 is 6 hrs, 4 is 8 hrs, 5 is 24hrs, 8 is do not know
resultavailablescore	Result available score
drugslimitedto	Anti-malarial drugs should be limited to? 1 is only positive cases, 2 is positive & some negative cases, 8 is do not know
drugslimitedtoscore	Anti-malarial drugs should be limited score
paralleltesting	Is parallel (simultaneous) testing with microscopy and MRDT recommended for diagnosing uncomplicated malaria? 1 is yes, 2 is no, 8 is do not know
paralleltestingscore	Parallel testing score
onlyclinical	Treatment based solely on clinical suspicion should only be considered in under-5 children when? 1 is microscopy not accessible, 2 is MRDT not accessible, 3 is microscopy or MRDT not accessible, 8 is do not know
onlyclinicalscore	Treatment based solely on clinical suspicion score
antimal	What is the recommended anti-malarial drug for uncomplicated malaria? 1 is sulphadoxine-pyremethamine, 2 is chloroquine, 3 is quinine, 4 is ACTs
antimalscore	Anti-malarial drug for uncomplicated malaria score
firstact	What is the ACT of first choice? 1 is artemether-lumefantrine, 2 is artesunate-amodiaquine, 3 is artesunate-mefloquine, 4 is dihydroartemisinin-piperaquin, 5 is artemisinin-piperaquin, 909 is not applicable
firstactscore	ACT of first choice score
secondact	What is the ACT of second choice? 1 is artemether-lumefantrine, 2 is artesunate-amodiaquine, 3 is artesunate-mefloquine, 4 is dihydroartemisinin-piperaquin, 5 is artemisinin-piperaquin, 6 is other, 909 is not applicable
secondactscore	ACT of second choice score
antimallactating	What is the recommended anti-malarial drug for lactating mothers with uncomplicated malaria? 1 is sulphadoxine-pyremethamine, 2 is chloroquine, 3 is quinine, 4 is ACTs
antimallactatingscore	Anti-malarial drug for lactating mothers score
antimalothertrims	What is the recommended anti-malarial drug for uncomplicated malaria in second and third trimesters of pregnancy? 1 is sulphadoxine-pyremethamine, 2 is chloroquine, 3 is quinine, 4 is ACTs
antimalothertrimsscore	Anti-malarial drug for uncomplicated malariain in second and third trimesters score
antimalfirsttrim	What is the recommended anti-malarial drug for uncomplicated malaria in first trimester of pregnancy? 1 is sulphadoxine-pyremethamine, 2 is chloroquine, 3 is quinine+clindamycin, 4 is ACTs, 6 is other
antimalfirsttrimscore	Anti-malarial drug for uncomplicated malaria in first trimester score
secondantimalfirsttrim	What is the anti-malarial drug of second choice for uncomplicated malaria in first trimester of pregnancy? 1 is sulphadoxine-pyremethamine, 2 is chloroquine, 3 is quinine+clindamycin, 4 is ACTs, 6 is other
secondantimalfirsttrimscore	Anti-malarial drug of second choice for uncomplicated malaria in first trimester score
confirmdiagnosis2	Should all suspected cases of severe malaria receive parasitological diagnosis (with microscopy or MRDT) before treatment? 1 is yes, 2 is no, 8 is do not know
confirmdiagnosis2score	Confirmation of severe malaria score
antimal2	What is the recommended anti-malarial drug for severe malaria? 1 is iv/im artesunate, 2 is iv/im artemether, 3 is iv/im quinine, 4 is ACTs
antimal2score	Anti-malarial drug for severe malaria score
artesun	Is iv/im artesunate the second choice anti-malarial drug for severe malaria? 0 is no, 1 is yes
artesunscore	Artesunate score
artemether	Is iv/im artemether the second choice anti-malarial drug for severe malaria? 0 is no, 1 is yes
artemetherscore	Artemether score
quinine	Is iv/im quinine the second choice anti-malarial drug for severe malaria? 0 is no, 1 is yes
quininescore	Quinine score
acts	Are ACTs the second choice anti-malarial drug for severe malaria? 0 is no, 1 is yes
actsscore	ACTs score
antimal2duration	Once started, IV/IM anti-malarial for severe malaria should be given for a minimum of what? 1 is 12 hrs, 2 is 24 hrs, 3 is 48 hrs, 4 is 72 hrs, 8 is do not know
antimal2durationscore	Duration of anti-malarial for severe malaria score
fulldoseact	After IV/IM anti-malarial for severe malaria, should the patient be given the full dose of an ACT? 1 is yes, 2 is no, 8 is do not know
fulldoseactscore	Full dose of an ACT score
antimalothertrims2	What is the recommended anti-malarial drug for severe malaria in second and third trimesters of pregnancy? 1 is iv/im artesunate, 2 is iv/im artemether, 3 is iv/im quinine, 4 is ACTs, 6 is other
antimalothertrims2score	Anti-malarial drug for severe malaria in second and third trimesters score
antimalfirsttrim2	What is the recommended anti-malarial drug for severe malaria in first trimester of pregnancy? 1 is iv/im artesunate, 2 is iv/im artemether, 3 is iv/im quinine, 4 is ACTs, 6 is other
antimalfirsttrim2score	Anti-malarial drug for severe malaria in first trimester score
knowscore	Knowledge score. Total attainable score is 23
knowlevel1	Knowledge level: 1 is good knowledge, 2 is fair knowledge, 3 is poor knowledge
q31	All suspected cases of uncomplicated malaria should receive treatment based on parasitological diagnosis (with microscopy or malaria RDT): 1 is strongly disagree, 2 is disagree, 3 is undecided, 4 is agree, 5 is strongly agree
q31score	Question 31 score
q32	Only patients with positive (microscopy or MRDT) test results should be given anti-malarial drugs. 1 is strongly disagree, 2 is disagree, 3 is undecided, 4 is agree, 5 is strongly agree
q32score	Question 32 score
q33	Patients with negative microscopy results should not be given anti-malarial drugs. 1 is strongly disagree, 2 is disagree, 3 is undecided, 4 is agree, 5 is strongly
q33score	Question 33 score
q34	Patients with negative MRDT results should not be given anti-malarial drugs. 1 is strongly disagree, 2 is disagree, 3 is undecided, 4 is agree, 5 is strongly
q34score	Question 34 score
q35	Treatment based solely on clinical features should only be considered in under-5 children when microscopy or MRDT is not accessible. 1 is strongly disagree, 2 is disagree, 3 is undecided, 4 is agree, 5 is strongly
q35score	Question 35 score
q36	The anti-malarial drug of choice is ACTs. 1 is strongly disagree, 2 is disagree, 3 is undecided, 4 is agree, 5 is strongly
q36score	Question 36 score
q37	The ACT of choice is artemether-lumefantrine while artesunate-amodiaquine is the alternate ACT. 1 is strongly disagree, 2 is disagree, 3 is undecided, 4 is agree, 5 is strongly
q37score	Question 37 score
q38	All suspected cases of severe malaria should receive parasitological diagnosis (with microscopy or MRDT) before treatment. 1 is strongly disagree, 2 is disagree, 3 is undecided, 4 is agree, 5 is strongly
q38score	Question 38 score
q39	IV/IM anti-malarial for severe malaria should be given for a minimum of 24 hours once it is commenced. 1 is strongly disagree, 2 is disagree, 3 is undecided, 4 is agree, 5 is strongly
q39score	Question 39 score
q40	After IV/IM anti-malarial for severe malaria the patient should be given the full dose of an ACT. 1 is strongly disagree, 2 is disagree, 3 is undecided, 4 is agree, 5 is strongly
q40score	Question 40 score
q41	Sulphadoxine-pyremethamine should only be used for IPT in pregnancy (not to treat malaria). 1 is strongly disagree, 2 is disagree, 3 is undecided, 4 is agree, 5 is strongly
q41score	Question 41 score
q42	Chloroquine should not be used to treat malaria. 1 is strongly disagree, 2 is disagree, 3 is undecided, 4 is agree, 5 is strongly
q42score	Question 42 score
attitudescore	Attitude score. Total attainable score is 60
attitudelevel1	Attitude level: 1 is good attitude, 2 is fair attitude, 3 is poor attitude
knattitudescore	Knowledge and attitude score. Total attainable score is 83
knattitudelevel1	Knowledge and attitude level: 1 is good knowledge & attitude, 2 is fair knowledge & attitude, 3 is poor knowledge & attitude
q43	Use only clinical features (presumptive diagnosis) as the basis for treating uncomplicated malaria. 1 is never, 2 is rarely, 3 is sometimes, 4 is often, 5 is always
q43score	Question 43 score
q44	Prescribe anti-malarial drugs to patients with positive microscopy test results. 1 is never, 2 is rarely, 3 is sometimes, 4 is often, 5 is always
q44score	Question 44 score
q45	Prescribe anti-malarial drugs to patients with positive malaria RDT (MRDT) test results. 1 is never, 2 is rarely, 3 is sometimes, 4 is often, 5 is always
q45score	Question 45 score
q46	Prescribe anti-malarial drugs to patients with negative microscopy test results. 1 is never, 2 is rarely, 3 is sometimes, 4 is often, 5 is always
q46score	Question 46 score
q47	Prescribe anti-malarial drugs to patients with negative MRDT test results. 1 is never, 2 is rarely, 3 is sometimes, 4 is often, 5 is always
q47score	Question 47 score
q48	Use ACTs to treat uncomplicated malaria. 1 is never, 2 is rarely, 3 is sometimes, 4 is often, 5 is always
q48score	Question 48 score
q49	Use artemether-lumefantrine to treat uncomplicated malaria. 1 is never, 2 is rarely, 3 is sometimes, 4 is often, 5 is always
q49score	Question 49 score
q50	Use artesunate-amodiaquine to treat uncomplicated malaria. 1 is never, 2 is rarely, 3 is sometimes, 4 is often, 5 is always
q50score	Question 50 score
q51	Use only clinical features (presumptive diagnosis) as the basis for treating severe malaria. 1 is never, 2 is rarely, 3 is sometimes, 4 is often, 5 is always
q51score	Question 51 score
q52	Prescribe IV/IM anti-malarial for severe malaria. 1 is never, 2 is rarely, 3 is sometimes, 4 is often, 5 is always
q52score	Question 52 score
q53	Prescribe the full dose of an ACT after IV/IM anti-malarial for severe malaria. 1 is never, 2 is rarely, 3 is sometimes, 4 is often, 5 is always
q53score	Question 53 score
q54	Prescribe sulphadoxine-pyremethamine for uncomplicated malaria. 1 is never, 2 is rarely, 3 is sometimes, 4 is often, 5 is always
q54score	Question 54 score
q55	Prescribe chloroquine for uncomplicated malaria. 1 is never, 2 is rarely, 3 is sometimes, 4 is often, 5 is always
q55score	Question 55 score
practicescore	Practice score. Total attainable score is 65
practicelevel1	Practice level (three categories). 1 is good practice, 2 is fair practice, 3 is poor practice
practicelevel2	Practice level (two categories). 0 is fair or poor practice, 1 is good practice
practicelevel2g	Practice level (two categories) for bar graph. 1 is good practice, 2 is fair or poor practice

## Sheet: Dataset
ageg	sex	profrank	yrsofexp	healthfacility	facilityother	aefuthadept	hflevel	awareofguideline	awarescore	seenguideline	readguideline	haveguideline	colleagues	seminars	training	othersource	othersourcename	confirmdiagnosis	confirmdiagnosisscore	resultavailable	resultavailablescore	drugslimitedto	drugslimitedtoscore	paralleltesting	paralleltestingscore	onlyclinical	onlyclinicalscore	antimal	antimalscore	firstact	firstactscore	secondact	secondactscore	antimallactating	antimallactatingscore	antimalothertrims	antimalothertrimsscore	antimalfirsttrim	antimalfirsttrimscore	secondantimalfirsttrim	secondantimalfirsttrimscore	confirmdiagnosis2	confirmdiagnosis2score	antimal2	antimal2score	artesun	artesunscore	artemether	artemetherscore
3	1	5	2	4		1	2	1	1	2	909	0	0	1	0	0		3	1	8	0	1	1	2	1	3	1	4	1	1	1	2	1	4	1	4	1	4	0	1	0	1	1	3	0	0	1	1	1
3	1	3	2	4		1	2	1	1	2	909	0	1	0	0	0		3	1	1	0	1	1	2	1	3	1	4	1	1	1	2	1	4	1	4	1	4	0	1	0	1	1	3	0	1	0	0	0
2	2	3	2	4		1	2	1	1	1	1	0	0	1	1	0		3	1	8	0	1	1	8	0	3	1	4	1	1	1	3	0	4	1	3	0	2	0	4	1	1	1	3	0	1	0	1	1
2	2	2	2	4		1	2	1	1	1	1	1	0	0	0	0		3	1	1	0	1	1	1	0	3	1	4	1	1	1	2	1	4	1	4	1	3	1	4	1	1	1	1	1	0	1	1	1
2	1	3	2	4		1	2	1	1	2	909	0	0	0	0	1	Internet	2	0	2	1	1	1	2	1	3	1	1	0	909	0	909	0	4	1	4	1	4	0	3	0	1	1	3	0	0	1	1	1
4	2	5	5	4		1	2	1	1	1	1	1	0	0	0	0		3	1	2	1	1	1	2	1	3	1	4	1	1	1	2	1	4	1	4	1	3	1	4	1	1	1	1	1	0	1	1	1
4	1	2	4	4		3	2	1	1	2	909	0	1	0	0	0		8	0	8	0	2	0	2	1	3	1	4	1	1	1	3	0	4	1	4	1	4	0	3	0	2	0	3	0	0	1	1	1
3	1	3	4	4		3	2	1	1	1	1	0	0	1	0	0		3	1	2	1	2	0	2	1	3	1	4	1	1	1	2	1	4	1	4	1	1	0	3	0	2	0	1	1	0	1	0	0
3	2	5	4	4		3	2	1	1	2	909	0	0	1	0	0		8	0	8	0	1	1	2	1	3	1	4	1	1	1	4	0	4	1	4	1	3	1	2	0	2	0	1	1	0	1	0	0
3	2	3	4	4		3	2	1	1	1	2	0	1	1	0	0		3	1	1	0	2	0	1	0	3	1	4	1	1	1	4	0	4	1	1	0	4	0	4	1	1	1	1	1	0	1	0	0
1	1	1	1	4		3	2	1	1	1	1	0	0	0	0	1	Internet	3	1	1	0	1	1	1	0	3	1	4	1	1	1	2	1	4	1	4	1	1	0	4	1	1	1	1	1	0	1	1	1
1	2	1	1	4		3	2	1	1	2	909	0	0	1	0	0		3	1	1	0	2	0	1	0	3	1	4	1	1	1	2	1	3	0	4	1	3	1	4	1	1	1	3	0	1	0	0	0
2	1	3	4	4		5	2	1	1	1	1	0	0	1	0	0		3	1	1	0	1	1	2	1	3	1	4	1	1	1	2	1	4	1	4	1	3	1	4	1	2	0	1	1	0	1	0	0
2	1	3	2	4		5	2	1	1	2	909	0	1	0	0	0		2	0	1	0	1	1	2	1	2	0	4	1	1	1	2	1	4	1	1	0	4	0	1	0	2	0	1	1	0	1	0	0
2	1	2	2	4		5	2	1	1	1	1	0	0	1	0	0		3	1	8	0	2	0	1	0	8	0	4	1	1	1	4	0	4	1	1	0	1	0	1	0	2	0	1	1	0	1	1	1
2	1	3	3	4		5	2	1	1	1	1	0	0	1	0	0		3	1	2	1	2	0	1	0	3	1	4	1	1	1	2	1	4	1	4	1	4	0	3	0	2	0	1	1	0	1	1	1
2	1	1	1	4		5	2	1	1	2	909	0	1	1	0	0		8	0	1	0	2	0	8	0	3	1	4	1	1	1	2	1	4	1	4	1	6	0	6	0	2	0	1	1	0	1	1	1
3	1	3	3	4		5	2	1	1	2	909	0	0	0	0	0		3	1	1	0	2	0	1	0	3	1	4	1	1	1	2	1	4	1	4	1	3	1	1	0	1	1	1	1	0	1	1	1
2	1	3	2	4		4	2	1	1	1	1	1	0	0	0	0		3	1	1	0	2	0	1	0	3	1	4	1	1	1	2	1	4	1	4	1	4	0	3	0	2	0	1	1	0	1	0	0
2	1	3	3	4		4	2	1	1	1	1	1	0	0	0	0		3	1	8	0	1	1	2	1	3	1	4	1	1	1	2	1	4	1	4	1	3	1	4	1	2	0	1	1	0	1	0	0
1	1	1	1	4		4	2	1	1	2	909	0	0	1	0	0		1	0	8	0	1	1	2	1	3	1	4	1	1	1	2	1	4	1	1	0	4	0	4	1	1	1	1	1	0	1	0	0
1	1	2	1	4		4	2	1	1	1	1	0	1	1	0	0		3	1	2	1	1	1	1	0	2	0	4	1	1	1	2	1	2	0	4	1	4	0	4	1	2	0	1	1	0	1	1	1
2	1	3	2	4		4	2	1	1	1	1	1	0	0	0	0		3	1	8	0	1	1	2	1	3	1	4	1	1	1	2	1	4	1	4	1	3	1	4	1	2	0	1	1	0	1	0	0
2	1	3	2	4		4	2	1	1	1	909	0	1	1	0	0		8	0	8	0	2	0	8	0	3	1	4	1	1	1	2	1	4	1	4	1	4	0	2	0	2	0	3	0	1	0	0	0
2	1	3	2	4		2	2	1	1	2	909	0	1	1	0	0		8	0	1	0	2	0	2	1	3	1	4	1	1	1	2	1	3	0	2	0	2	0	4	1	2	0	2	0	0	1	0	0
3	1	5	3	4		2	2	1	1	1	1	0	0	1	0	1	Internet	3	1	8	0	2	0	2	1	3	1	4	1	1	1	2	1	4	1	4	1	4	0	4	1	2	0	1	1	0	1	0	0
4	2	5	5	4		2	2	1	1	2	909	0	0	0	1	0		1	0	8	0	8	0	8	0	8	0	4	1	1	1	2	1	4	1	4	1	1	0	2	0	2	0	1	1	0	1	0	0
4	1	4	4	4		2	2	1	1	2	909	0	1	1	0	0		2	0	1	0	1	1	8	0	8	0	4	1	2	0	5	0	4	1	1	0	1	0	4	1	2	0	1	1	0	1	0	0
3	1	5	4	4		2	2	1	1	1	1	0	0	1	0	0		3	1	1	0	2	0	2	1	3	1	4	1	1	1	2	1	4	1	4	1	4	0	4	1	2	0	2	0	0	1	0	0
2	1	3	3	4		2	2	1	1	1	1	0	0	1	0	0		3	1	2	1	1	1	2	1	2	0	4	1	1	1	2	1	4	1	1	0	4	0	1	0	2	0	1	1	0	1	1	1
3	1	4	3	3		909	1	1	1	1	1	1	0	0	0	0		2	0	1	0	1	1	2	1	1	0	4	1	1	1	2	1	4	1	3	0	3	1	4	1	1	1	1	1	0	1	0	0
2	1	4	5	3		909	1	1	1	1	1	0	0	0	1	0		3	1	1	0	2	0	1	0	8	0	4	1	1	1	2	1	4	1	4	1	4	0	1	0	2	0	3	0	0	1	1	1
4	1	4	4	3		909	1	1	1	1	1	0	0	1	0	0		2	0	1	0	2	0	1	0	3	1	4	1	1	1	2	1	4	1	3	0	4	0	4	1	2	0	2	0	0	1	0	0
3	1	4	4	3		909	1	1	1	1	1	1	0	0	0	0		3	1	1	0	2	0	1	0	3	1	4	1	1	1	2	1	4	1	3	0	4	0	1	0	1	1	3	0	0	1	1	1
4	1	4	5	3		909	1	1	1	2	909	0	0	0	1	0		3	1	8	0	2	0	1	0	3	1	4	1	1	1	2	1	4	1	4	1	4	0	2	0	1	1	2	0	0	1	0	0
3	1	4	2	2		909	1	2	0	909	909	909	909	909	909	909		2	0	8	0	2	0	1	0	2	0	4	1	1	1	3	0	4	1	4	1	3	1	2	0	1	1	2	0	1	0	0	0
2	1	4	1	2		909	1	2	0	909	909	909	909	909	909	909		3	1	1	0	1	1	8	0	3	1	4	1	1	1	2	1	4	1	4	1	3	1	2	0	1	1	3	0	0	1	1	1
2	1	4	2	2		909	1	1	1	1	2	0	1	0	0	0		3	1	1	0	2	0	1	0	3	1	4	1	1	1	2	1	4	1	4	1	4	0	4	1	1	1	3	0	0	1	1	1
2	1	4	2	2		909	1	1	1	2	909	0	1	1	1	0		3	1	1	0	1	1	2	1	3	1	4	1	1	1	2	1	4	1	4	1	4	0	3	0	2	0	1	1	0	1	1	1
2	1	4	2	2		909	1	1	1	2	909	0	1	0	0	0		3	1	8	0	2	0	1	0	3	1	4	1	1	1	2	1	4	1	4	1	3	1	4	1	1	1	1	1	0	1	0	0
2	1	2	3	4		1	2	1	1	2	909	0	1	0	0	0		3	1	1	0	2	0	2	1	3	1	4	1	1	1	2	1	4	1	4	1	4	0	2	0	2	0	1	1	0	1	0	0
2	2	3	2	4		1	2	1	1	2	909	0	0	1	0	0		2	0	5	0	2	0	2	1	3	1	4	1	1	1	2	1	4	1	4	1	1	0	4	1	1	1	3	0	0	1	1	1
2	1	2	2	4		1	2	1	1	1	1	1	0	0	0	0		3	1	1	0	2	0	1	0	3	1	4	1	1	1	2	1	4	1	4	1	4	0	4	1	1	1	3	0	1	0	1	1
2	1	3	2	4		1	2	1	1	2	909	0	1	1	1	0		1	0	1	0	1	1	1	0	3	1	4	1	1	1	2	1	4	1	3	0	4	0	4	1	2	0	1	1	1	0	0	0
3	2	3	3	4		1	2	1	1	1	909	0	0	0	0	1	Internet	2	0	1	0	1	1	2	1	3	1	4	1	1	1	2	1	4	1	1	0	4	0	4	1	8	0	1	1	0	1	1	1
2	2	5	2	4		1	2	1	1	2	909	0	0	1	0	0		2	0	8	0	2	0	8	0	2	0	4	1	1	1	2	1	4	1	4	1	4	0	3	0	1	1	1	1	0	1	1	1
3	1	3	2	4		1	2	2	0	909	909	909	909	909	909	909		2	0	1	0	1	1	2	1	8	0	4	1	1	1	2	1	4	1	4	1	2	0	4	1	8	0	1	1	0	1	0	0
2	1	3	2	4		1	2	1	1	2	909	0	1	0	0	0		2	0	1	0	1	1	2	1	1	0	4	1	1	1	2	1	4	1	4	1	3	1	4	1	1	1	1	1	0	1	1	1
2	2	3	2	4		1	2	1	1	2	909	0	0	0	0	1	Internet	8	0	8	0	1	1	2	1	3	1	4	1	1	1	2	1	4	1	4	1	3	1	4	1	8	0	2	0	1	0	0	0
3	1	3	3	4		1	2	1	1	1	1	1	0	0	0	0		3	1	1	0	1	1	2	1	3	1	4	1	1	1	2	1	4	1	4	1	3	1	3	0	2	0	3	0	1	0	1	1
2	2	3	3	4		1	2	1	1	1	1	1	0	1	1	0		3	1	1	0	1	1	2	1	3	1	4	1	1	1	2	1	4	1	4	1	6	0	6	0	2	0	1	1	0	1	1	1
2	2	3	2	4		1	2	1	1	1	2	0	1	0	0	0		3	1	1	0	1	1	8	0	3	1	4	1	1	1	3	0	3	0	4	1	4	0	3	0	1	1	3	0	1	0	1	1
2	1	3	2	4		1	2	1	1	1	2	0	1	0	0	0		1	0	8	0	1	1	2	1	3	1	4	1	1	1	2	1	4	1	4	1	3	1	4	1	1	1	1	1	0	1	1	1
3	1	3	3	4		1	2	1	1	2	909	0	1	1	0	0		2	0	3	0	1	1	2	1	2	0	4	1	1	1	2	1	4	1	4	1	4	0	4	1	2	0	3	0	0	1	1	1
3	1	4	3	4		1	2	1	1	1	1	0	0	1	0	1	Internet	3	1	1	0	2	0	8	0	3	1	4	1	1	1	2	1	4	1	1	0	1	0	1	0	2	0	3	0	0	1	1	1
3	1	3	4	4		1	2	1	1	1	1	1	0	0	0	0		2	0	1	0	1	1	2	1	2	0	4	1	1	1	2	1	4	1	4	1	3	1	4	1	2	0	1	1	0	1	0	0
2	2	3	2	4		1	2	1	1	1	2	0	1	0	1	0		3	1	4	0	1	1	1	0	3	1	4	1	1	1	1	0	4	1	4	1	4	0	4	1	1	1	3	0	1	0	0	0
3	2	3	3	4		1	2	1	1	1	1	0	0	0	1	0		3	1	5	0	1	1	2	1	3	1	4	1	1	1	2	1	4	1	4	1	3	1	4	1	2	0	1	1	0	1	1	1
2	2	3	3	4		1	2	1	1	1	2	0	0	1	1	0		3	1	1	0	1	1	2	1	3	1	4	1	1	1	2	1	4	1	4	1	2	0	4	1	1	1	1	1	0	1	1	1
3	1	3	3	4		1	2	1	1	2	909	0	0	1	0	0		3	1	8	0	1	1	2	1	3	1	4	1	1	1	2	1	4	1	4	1	4	0	6	0	1	1	1	1	0	1	1	1
2	2	3	3	4		1	2	1	1	1	1	1	0	0	0	0		3	1	5	0	1	1	2	1	3	1	4	1	1	1	2	1	4	1	4	1	3	1	2	0	1	1	3	0	1	0	0	0
2	2	2	2	4		1	2	1	1	2	909	0	0	0	1	0		2	0	1	0	2	0	8	0	3	1	4	1	1	1	2	1	1	0	4	1	4	0	4	1	2	0	2	0	0	1	0	0
3	1	5	4	4		1	2	1	1	1	1	1	0	0	0	0		2	0	1	0	1	1	2	1	3	1	4	1	2	0	2	1	1	0	3	0	1	0	1	0	1	1	3	0	0	1	0	0
2	2	5	3	4		1	2	1	1	2	909	0	1	1	1	0		2	0	1	0	1	1	2	1	3	1	4	1	1	1	4	0	4	1	4	1	4	0	4	1	8	0	3	0	0	1	1	1
2	1	3	2	4		1	2	1	1	1	1	1	0	0	0	0		2	0	1	0	1	1	2	1	3	1	4	1	1	1	2	1	4	1	4	1	4	0	4	1	1	1	1	1	1	0	0	0
2	1	3	2	4		1	2	1	1	1	2	1	0	0	0	0		2	0	1	0	1	1	1	0	2	0	4	1	1	1	2	1	4	1	4	1	3	1	1	0	1	1	1	1	0	1	1	1
2	1	3	2	4		1	2	1	1	2	909	0	0	0	1	0		3	1	8	0	1	1	2	1	3	1	4	1	1	1	2	1	4	1	4	1	4	0	3	0	1	1	4	0	0	1	1	1
4	1	5	5	4		3	2	1	1	2	909	0	0	1	0	0		3	1	1	0	1	1	1	0	3	1	4	1	1	1	2	1	4	1	1	0	1	0	4	1	1	1	1	1	0	1	1	1
2	2	1	1	4		3	2	1	1	2	909	0	1	0	0	0		1	0	8	0	2	0	2	1	2	0	4	1	1	1	1	0	2	0	2	0	4	0	1	0	2	0	1	1	0	1	0	0
3	1	5	4	4		3	2	1	1	1	1	1	0	0	0	0		3	1	1	0	1	1	2	1	3	1	4	1	1	1	2	1	1	0	1	0	2	0	6	0	1	1	2	0	0	1	0	0
1	2	2	1	4		3	2	1	1	1	2	0	1	0	0	0		1	0	5	0	1	1	1	0	3	1	4	1	1	1	2	1	4	1	3	0	4	0	6	0	2	0	1	1	0	1	0	0
2	2	3	2	4		3	2	1	1	1	1	0	0	0	0	1	Internet	2	0	1	0	1	1	1	0	3	1	4	1	1	1	2	1	4	1	3	0	3	1	2	0	2	0	1	1	0	1	0	0
3	1	3	3	4		3	2	1	1	2	909	0	1	1	0	0		3	1	1	0	1	1	1	0	8	0	4	1	1	1	2	1	1	0	4	1	1	0	6	0	1	1	3	0	1	0	1	1
1	1	1	1	4		3	2	1	1	1	1	0	0	1	0	0		1	0	1	0	1	1	2	1	3	1	4	1	1	1	2	1	4	1	4	1	3	1	4	1	2	0	1	1	0	1	0	0
1	2	1	1	4		3	2	2	0	909	909	909	909	909	909	909		1	0	8	0	1	1	8	0	8	0	4	1	1	1	2	1	4	1	3	0	1	0	6	0	8	0	1	1	0	1	0	0
1	2	1	1	4		3	2	1	1	1	1	1	1	1	0	0		3	1	5	0	2	0	2	1	3	1	4	1	1	1	5	0	4	1	2	0	3	1	4	1	2	0	1	1	1	0	0	0
1	1	1	1	4		3	2	1	1	2	909	0	1	0	0	0		3	1	8	0	1	1	2	1	3	1	4	1	1	1	3	0	4	1	4	1	4	0	3	0	8	0	2	0	1	0	0	0
1	1	1	1	4		3	2	1	1	1	1	0	1	0	0	0		1	0	1	0	1	1	1	0	8	0	4	1	2	0	1	0	1	0	1	0	2	0	1	0	1	1	1	1	0	1	1	1
1	2	1	1	4		3	2	2	0	909	909	909	909	909	909	909		8	0	8	0	2	0	8	0	3	1	4	1	1	1	4	0	1	0	1	0	1	0	6	0	8	0	1	1	0	1	1	1
1	1	1	1	4		3	2	2	0	909	909	909	909	909	909	909		8	0	8	0	2	0	2	1	8	0	4	1	1	1	2	1	3	0	2	0	4	0	3	0	2	0	1	1	0	1	1	1
1	2	1	1	4		3	2	1	1	1	2	0	0	0	1	0		4	0	1	0	2	0	1	0	3	1	4	1	1	1	2	1	4	1	4	1	3	1	4	1	2	0	3	0	1	0	0	0
1	2	1	1	4		3	2	2	0	909	909	909	909	909	909	909		4	0	1	0	2	0	1	0	3	1	4	1	1	1	2	1	4	1	4	1	6	0	6	0	2	0	1	1	0	1	1	1
2	1	1	1	4		3	2	1	1	2	909	0	0	1	0	0		3	1	1	0	1	1	1	0	3	1	4	1	1	1	2	1	4	1	3	0	3	1	4	1	8	0	1	1	0	1	1	1
4	1	5	5	4		3	2	1	1	2	909	0	1	1	0	0		1	0	8	0	2	0	2	1	8	0	4	1	1	1	2	1	1	0	1	0	1	0	2	0	2	0	2	0	0	1	0	0
2	1	2	2	4		3	2	2	0	909	909	909	909	909	909	909		3	1	1	0	1	1	1	0	3	1	4	1	1	1	3	0	2	0	4	1	2	0	1	0	1	1	1	1	0	1	0	0
3	1	3	3	4		3	2	1	1	1	1	0	0	0	1	0		3	1	1	0	1	1	2	1	3	1	4	1	1	1	2	1	4	1	3	0	4	0	3	0	1	1	1	1	0	1	0	0
2	2	2	2	4		3	2	1	1	2	909	0	0	1	0	0		2	0	1	0	2	0	1	0	3	1	4	1	1	1	2	1	3	0	4	1	4	0	6	0	1	1	1	1	0	1	0	0
1	2	1	1	4		5	2	1	1	2	909	0	1	0	0	0		3	1	1	0	2	0	1	0	3	1	4	1	1	1	4	0	4	1	4	1	4	0	1	0	8	0	3	0	0	1	0	0
2	1	3	2	4		5	2	1	1	1	1	0	1	0	0	0		3	1	1	0	2	0	8	0	3	1	4	1	1	1	4	0	4	1	4	1	4	0	3	0	2	0	1	1	0	1	0	0
2	1	3	3	4		5	2	1	1	1	1	1	0	0	0	0		2	0	1	0	1	1	1	0	3	1	4	1	1	1	2	1	4	1	1	0	4	0	1	0	1	1	1	1	0	1	0	0
2	1	3	4	4		5	2	1	1	1	1	0	0	1	0	0		3	1	1	0	2	0	1	0	3	1	4	1	1	1	2	1	1	0	1	0	1	0	4	1	1	1	1	1	0	1	1	1
2	1	1	1	4		5	2	1	1	2	909	0	1	0	0	0		3	1	1	0	1	1	2	1	3	1	4	1	1	1	2	1	2	0	3	0	1	0	1	0	2	0	1	1	0	1	0	0
1	1	1	1	4		5	2	1	1	1	1	1	0	0	0	0		2	0	1	0	2	0	2	1	1	0	4	1	1	1	2	1	4	1	4	1	1	0	2	0	2	0	3	0	1	0	0	0
2	2	3	2	4		5	2	1	1	1	1	0	0	1	0	0		2	0	1	0	2	0	1	0	2	0	4	1	1	1	2	1	1	0	1	0	1	0	3	0	1	1	1	1	0	1	1	1
2	2	3	2	4		5	2	2	0	909	909	909	909	909	909	909		3	1	8	0	8	0	8	0	3	1	4	1	1	1	4	0	4	1	4	1	4	0	1	0	2	0	1	1	0	1	1	1
2	2	2	2	4		5	2	1	1	2	909	0	0	1	0	0		3	1	1	0	2	0	1	0	3	1	4	1	1	1	2	1	4	1	4	1	4	0	4	1	1	1	1	1	1	0	1	1
2	1	2	2	4		5	2	1	1	2	909	0	1	0	0	0		3	1	8	0	2	0	2	1	8	0	4	1	1	1	6	0	4	1	4	1	6	0	6	0	2	0	1	1	0	1	0	0
2	1	3	3	4		5	2	1	1	1	2	0	0	1	0	0		3	1	1	0	1	1	2	1	2	0	4	1	1	1	2	1	1	0	1	0	1	0	1	0	1	1	1	1	0	1	0	0
2	2	3	2	4		5	2	1	1	2	909	0	1	1	0	0		3	1	1	0	2	0	1	0	3	1	4	1	1	1	4	0	4	1	4	1	4	0	4	1	2	0	1	1	0	1	1	1
1	2	1	1	4		5	2	1	1	2	909	0	1	1	0	0		3	1	8	0	1	1	1	0	3	1	4	1	1	1	3	0	4	1	1	0	4	0	6	0	1	1	1	1	0	1	1	1
2	2	3	2	4		5	2	1	1	2	909	0	0	1	1	0		3	1	8	0	2	0	2	1	3	1	4	1	1	1	4	0	4	1	4	1	2	0	3	0	2	0	1	1	0	1	0	0
2	1	3	2	4		5	2	1	1	1	1	1	0	0	0	0		3	1	1	0	1	1	1	0	3	1	4	1	1	1	2	1	4	1	4	1	4	0	3	0	1	1	1	1	0	1	0	0
2	2	1	1	4		5	2	1	1	2	909	0	1	0	0	0		3	1	1	0	2	0	1	0	2	0	4	1	1	1	2	1	4	1	1	0	4	0	1	0	2	0	1	1	0	1	1	1
2	2	2	1	4		5	2	1	1	1	2	0	0	1	0	0		3	1	2	1	1	1	1	0	3	1	4	1	1	1	2	1	4	1	4	1	4	0	3	0	1	1	1	1	0	1	0	0
1	1	1	1	4		5	2	1	1	2	3	0	0	1	0	0		3	1	8	0	8	0	8	0	3	1	4	1	3	0	1	0	4	1	1	0	1	0	3	0	2	0	1	1	0	1	0	0
2	1	1	1	4		5	2	1	1	2	909	0	1	0	0	0		2	0	8	0	8	0	2	1	3	1	4	1	1	1	3	0	4	1	4	1	4	0	4	1	2	0	1	1	0	1	1	1
3	1	2	4	4		5	2	1	1	1	1	1	0	0	0	0		2	0	1	0	1	1	8	0	3	1	4	1	1	1	2	1	1	0	1	0	4	0	1	0	1	1	1	1	0	1	0	0
2	1	2	2	4		5	2	1	1	1	1	0	0	1	0	0		3	1	1	0	1	1	2	1	3	1	4	1	1	1	2	1	4	1	4	1	4	0	3	0	1	1	1	1	0	1	1	1
1	2	1	1	4		5	2	1	1	1	2	0	0	1	0	0		4	0	5	0	2	0	1	0	2	0	4	1	1	1	5	0	4	1	4	1	1	0	3	0	2	0	1	1	0	1	1	1
1	2	1	1	4		5	2	2	0	909	909	909	909	909	909	909		1	0	4	0	1	1	2	1	3	1	3	0	909	0	909	0	3	0	3	0	1	0	4	1	1	1	1	1	0	1	1	1
3	1	3	3	4		4	2	1	1	1	1	1	0	0	0	0		2	0	1	0	1	1	2	1	2	0	4	1	1	1	5	0	4	1	4	1	3	1	4	1	1	1	1	1	0	1	0	0
2	1	3	2	4		4	2	1	1	1	1	0	1	0	0	0		1	0	8	0	1	1	1	0	2	0	4	1	1	1	2	1	4	1	4	1	3	1	4	1	2	0	1	1	0	1	0	0
2	1	2	3	4		4	2	1	1	1	1	1	0	0	0	0		3	1	1	0	2	0	2	1	3	1	4	1	1	1	2	1	4	1	4	1	3	1	4	1	2	0	1	1	0	1	0	0
2	2	3	2	4		4	2	1	1	2	909	0	0	0	0	1	Internet	3	1	8	0	1	1	2	1	3	1	4	1	1	1	2	1	4	1	4	1	6	0	3	0	1	1	3	0	1	0	0	0
2	2	3	2	4		4	2	1	1	1	1	1	0	0	0	0		3	1	2	1	2	0	1	0	3	1	4	1	1	1	2	1	4	1	4	1	3	1	4	1	1	1	3	0	0	1	1	1
3	1	3	3	4		4	2	1	1	1	1	1	0	0	0	0		3	1	1	0	1	1	8	0	8	0	4	1	1	1	2	1	4	1	4	1	3	1	4	1	2	0	1	1	0	1	0	0
2	1	3	2	4		4	2	1	1	1	1	1	0	0	0	0		3	1	1	0	1	1	2	1	3	1	4	1	1	1	2	1	4	1	4	1	3	1	4	1	2	0	1	1	0	1	1	1
2	1	2	2	4		4	2	1	1	1	1	1	0	0	0	0		3	1	8	0	1	1	1	0	8	0	4	1	1	1	1	0	4	1	4	1	4	0	1	0	1	1	1	1	0	1	0	0
2	1	3	2	4		4	2	1	1	1	1	1	0	0	0	0		4	0	1	0	1	1	2	1	3	1	4	1	1	1	2	1	4	1	4	1	4	0	3	0	1	1	1	1	0	1	0	0
2	2	3	2	4		4	2	1	1	1	1	1	0	0	0	0		3	1	8	0	2	0	8	0	3	1	4	1	1	1	2	1	4	1	4	1	3	1	2	0	1	1	1	1	0	1	0	0
1	2	1	1	4		1	2	1	1	2	909	0	1	1	0	0		3	1	1	0	2	0	1	0	3	1	4	1	1	1	2	1	4	1	3	0	4	0	2	0	2	0	1	1	0	1	0	0
1	1	1	1	4		4	2	2	0	909	909	909	909	909	909	909		1	0	2	1	2	0	1	0	2	0	4	1	1	1	2	1	3	0	3	0	3	1	3	0	2	0	1	1	0	1	0	0
3	1	3	3	4		4	2	2	0	909	909	909	909	909	909	909		3	1	1	0	1	1	8	0	3	1	4	1	1	1	2	1	4	1	4	1	3	1	4	1	1	1	2	0	0	1	0	0
3	1	4	4	4		4	2	1	1	1	1	0	0	1	0	0		3	1	1	0	1	1	1	0	8	0	4	1	1	1	2	1	4	1	4	1	3	1	2	0	1	1	1	1	0	1	0	0
3	1	3	2	4		4	2	1	1	1	1	1	0	0	0	0		4	0	2	1	2	0	1	0	3	1	4	1	1	1	2	1	4	1	4	1	3	1	4	1	2	0	3	0	0	1	1	1
1	1	1	1	4		4	2	1	1	1	2	0	1	0	0	0		3	1	8	0	2	0	8	0	3	1	4	1	1	1	2	1	4	1	4	1	4	0	3	0	2	0	1	1	0	1	1	1
1	1	1	1	4		4	2	2	0	909	909	909	909	909	909	909		1	0	2	1	2	0	2	1	8	0	4	1	1	1	2	1	4	1	4	1	4	0	4	1	1	1	1	1	0	1	0	0
2	2	3	2	4		4	2	1	1	1	1	0	0	1	0	0		2	0	8	0	1	1	1	0	2	0	4	1	1	1	4	0	4	1	4	1	4	0	3	0	2	0	3	0	1	0	0	0
2	1	3	3	4		4	2	1	1	1	1	0	1	0	0	0		3	1	5	0	2	0	1	0	3	1	4	1	1	1	2	1	4	1	4	1	3	1	3	0	1	1	1	1	0	1	0	0
2	1	3	2	4		4	2	1	1	1	1	0	0	1	0	0		1	0	2	1	1	1	1	0	3	1	4	1	1	1	2	1	4	1	4	1	3	1	4	1	1	1	1	1	0	1	1	1
2	1	3	2	4		4	2	1	1	1	1	0	1	0	0	0		1	0	8	0	2	0	1	0	3	1	4	1	1	1	2	1	4	1	4	1	3	1	4	1	2	0	1	1	0	1	1	1
1	1	1	1	4		4	2	1	1	2	909	0	1	1	0	0		2	0	1	0	2	0	1	0	3	1	4	1	1	1	2	1	1	0	4	1	3	1	3	0	2	0	1	1	0	1	1	1
2	2	3	2	4		4	2	1	1	1	1	1	0	1	0	0		3	1	8	0	1	1	8	0	3	1	4	1	1	1	2	1	4	1	4	1	4	0	3	0	2	0	3	0	1	0	0	0
3	1	5	5	4		2	2	1	1	2	909	0	1	1	1	0		1	0	1	0	1	1	2	1	1	0	4	1	1	1	2	1	4	1	4	1	2	0	4	1	2	0	1	1	0	1	1	1
2	2	2	1	4		2	2	1	1	2	909	0	0	1	1	0		3	1	8	0	1	1	2	1	3	1	4	1	1	1	2	1	4	1	4	1	1	0	2	0	2	0	2	0	1	0	0	0
3	1	3	3	4		2	2	1	1	1	1	1	0	1	0	0		3	1	1	0	2	0	8	0	8	0	4	1	1	1	4	0	4	1	4	1	3	1	2	0	2	0	1	1	0	1	0	0
2	1	3	2	4		2	2	1	1	1	1	0	1	0	0	0		1	0	8	0	1	1	8	0	1	0	4	1	1	1	2	1	4	1	4	1	4	0	1	0	1	1	1	1	0	1	0	0
3	1	2	3	4		2	2	1	1	2	909	0	0	1	1	0		3	1	1	0	1	1	2	1	3	1	4	1	1	1	4	0	4	1	4	1	3	1	4	1	1	1	1	1	0	1	1	1
2	1	3	2	4		2	2	1	1	1	1	0	0	1	1	0		3	1	2	1	1	1	2	1	3	1	4	1	2	0	1	0	4	1	4	1	3	1	4	1	2	0	1	1	0	1	0	0
4	1	2	5	4		2	2	1	1	1	1	1	0	0	0	0		3	1	2	1	2	0	1	0	3	1	4	1	1	1	2	1	1	0	1	0	1	0	4	1	1	1	2	0	0	1	1	1
2	2	3	3	4		2	2	1	1	2	909	0	1	1	0	0		2	0	8	0	2	0	2	1	2	0	4	1	1	1	4	0	4	1	4	1	3	1	4	1	2	0	1	1	0	1	1	1
4	1	4	5	4		2	2	1	1	1	1	1	0	0	0	0		3	1	2	1	2	0	2	1	3	1	4	1	1	1	4	0	4	1	1	0	2	0	4	1	8	0	2	0	1	0	1	1
2	2	3	2	4		2	2	1	1	1	1	0	0	0	1	0		3	1	8	0	1	1	2	1	3	1	4	1	1	1	2	1	4	1	4	1	3	1	2	0	2	0	1	1	0	1	0	0
3	1	4	4	4		2	2	1	1	1	1	1	0	0	0	0		3	1	1	0	2	0	1	0	3	1	4	1	1	1	2	1	3	0	3	0	4	0	4	1	8	0	3	0	0	1	1	1
3	1	4	4	3		909	1	1	1	1	1	1	0	0	0	0		3	1	1	0	1	1	1	0	3	1	4	1	1	1	4	0	4	1	4	1	3	1	4	1	2	0	1	1	1	0	0	0
2	1	4	2	2		909	1	1	1	2	909	0	1	0	0	0		2	0	8	0	1	1	2	1	2	0	4	1	1	1	2	1	4	1	4	1	4	0	4	1	1	1	3	0	0	1	1	1
2	1	4	1	2		909	1	2	0	909	909	909	909	909	909	909		3	1	8	0	2	0	2	1	3	1	4	1	1	1	2	1	4	1	4	1	4	0	3	0	2	0	2	0	1	0	0	0
2	1	4	1	2		909	1	1	1	2	909	0	1	0	0	0		3	1	1	0	2	0	8	0	3	1	4	1	1	1	2	1	4	1	4	1	4	0	2	0	2	0	1	1	0	1	0	0
1	1	4	1	2		909	1	1	1	2	909	0	1	0	0	0		2	0	8	0	2	0	8	0	2	0	4	1	1	1	2	1	4	1	4	1	4	0	2	0	2	0	2	0	0	1	0	0
2	1	4	2	2		909	1	1	1	2	909	0	1	0	0	0		3	1	1	0	1	1	2	1	2	0	4	1	1	1	2	1	4	1	4	1	3	1	2	0	1	1	2	0	1	0	0	0
2	1	4	2	2		909	1	2	0	909	909	909	909	909	909	909		3	1	8	0	1	1	2	1	2	0	4	1	1	1	2	1	4	1	4	1	3	1	2	0	1	1	2	0	1	0	0	0
3	1	4	3	1		909	1	2	0	909	909	909	909	909	909	909		2	0	1	0	2	0	2	1	2	0	4	1	1	1	2	1	4	1	4	1	4	0	3	0	1	1	3	0	0	1	1	1
4	1	4	4	1		909	1	2	0	909	909	909	909	909	909	909		3	1	1	0	1	1	2	1	3	1	4	1	1	1	2	1	4	1	4	1	4	0	3	0	1	1	2	0	0	1	0	0
2	1	4	2	6	Fed Poly Med Centre Unwana	909	1	2	0	909	909	909	909	909	909	909		3	1	8	0	2	0	2	1	3	1	4	1	1	1	2	1	4	1	4	1	4	0	4	1	2	0	3	0	0	1	1	1
2	1	4	2	6	Fed Poly Med Centre Unwana	909	1	1	1	2	909	0	1	0	0	0		2	0	8	0	2	0	8	0	2	0	4	1	1	1	2	1	4	1	4	1	4	0	2	0	2	0	2	0	0	1	0	0
3	1	4	4	6	Fed Poly Med Centre Unwana	909	1	1	1	2	909	0	0	0	1	0		3	1	8	0	2	0	2	1	3	1	4	1	1	1	2	1	4	1	4	1	4	0	1	0	2	0	3	0	0	1	1	1
[truncated: 72 more columns]
